# Supplementary material for: An in vivo model for overloading-induced soft tissue injury
Source: Sci Rep. 2022 Apr 11;12:6047. doi: 10.1038/s41598-022-10011-7 (PMC9001654; doi:10.1038/s41598-022-10011-7)
Supplement: Supplementary file 2 — Supplementary Information 2. [file 41598_2022_10011_MOESM2_ESM.xlsx]

## Sheet: Legend
Supplementary Data S2: A detailed list of all values shown in figures 2 and 4. Data for the two figures are shown in separate tabs.

## Sheet: Figure 2
(a)		% change in SW speed realative to baseline			(b)		% change in SW speed realative to baseline			(c)		% change in SW speed realative to baseline
	Participant	Immediately after loading	After preconditioning			Participant	Immediately after loading	After preconditioning			Participant	Immediately after loading	After preconditioning
	1	27.8689	27.8689			1	12.9412	22.3529			1	14.2857	33.3333
	2	-4.34783	-26.087			2	-7.09677	0			2	0	8.82353
	3	5.88235	0			3	15.1261	9.2437			3	12.2807	7.01754
	4	-16.3793	-11.2069			4	0	5.12821			4	1.69492	-3.38983
	5	0.657895	28.9474			5	9.87654	3.08642			5	-10	-20
	6	-5.03597	21.5827			6	3.28947	9.21053			6	-2.66667	-9.33333
	7	5.76923	1.92308			7	4.20168	4.20168			7	5	3.33333
	8	6.45161	-3.22581			8	12.6437	1.14943			8	7.14286	4.7619
	9	-13.2867	-20.979			9	5.07246	-5.07246			9	5.97015	1.49254
	10	-3.30579	2.47934			10	7.62712	2.54237			10	6.89655	5.17241
	11	-5	-7.5			11	-2.32558	-11.6279			11	-13.0435	-19.5652
	12	43.75	-19.6429			12	14.5833	4.86111			12	9.23077	3.07692
	13	-9.09091	6.06061			13	11.7647	2.94118			13	7.69231	-5.76923
	14	-0.869565	1.73913			14	2.54237	7.62712			14	5.26316	1.75439
	15	9.90099	0.990099			15	32.3232	1.7943e-14			15	30.4348	0
	16	-21.25	2.5			16	-4.72973	1.35135			16	-4.47761	4.47761
	17	1.85185	5.55556			17	8.41121	3.73832			17	0	-3.63636
	18					18					18
	19	-2.88462	-3.84615			19	-1.83486	-3.66972			19	-7.27273	-7.27273
	20	0	-5.98291			20	-2.58621	-1.72414			20	-5.08475	-5.08475
	21	3.75	1.25			21	12.6582	3.79747			21	2.5	-2.5
	22	1.03093	2.06186			22	0.588235	2.94118			22	-6.32911	-7.59494
	23	-0.649351	5.19481			23	1.93548	3.87097			23	5.40541	6.75676
	24	-6.86275	-10.7843			24	-0.980392	-3.92157			24	0	-7.69231
	25	1.46806e-14	-0.826446			25	3.44828	1.72414			25	3.33333	-5
	26	2.40964	-2.40964			26	1.06383	3.19149			26	-4.16667	-2.08333
	Average	0.814422	-0.173503			Average	5.62174	2.67775			Average	2.56359	-0.75687
(d)		% change in SW speed realative to baseline			(e)		% change in SW speed realative to baseline			(d)		% change in SW speed realative to baseline
	Participant	Immediately after loading	After preconditioning			Participant	Immediately after loading	After preconditioning			Participant	Immediately after loading	After preconditioning
	1	6.94444	2.77778			1	12.6582	1.26582			1	5.12821	2.5641
	2	-0.598802	3.59281			2	-4.08163	5.44218			2	-5.88235	4.41176
	3	5.98291	0			3	10	0			3	12.5	7.14286
	4	11.3402	-5.15464			4	6.83761	-5.12821			4	4.7619	-7.93651
	5	-2.7933	-1.11732			5	8.75	6.25			5	5.7971	0
	6	4.1958	2.0979			6	20.6612	23.1405			6	11.4754	8.19672
	7	6.06061	-6.06061			7	12	1			7	10.4167	0
	8	-2.38095	-2.38095			8	0	-3.44828			8	-6.81818	-6.81818
	9	6.61157	4.13223			9	-0.78125	4.6875			9	6.34921	9.52381
	10	2.41935	0			10	5.6	11.2			10	3.22581	16.129
	11	4	9.33333			11	12.9412	2.35294			11	-6.52174	-4.34783
	12	-15.7895	-8.27068			12	18.2482	-0.729927			12	15.3846	6.15385
	13	0	1.83486			13	6.73077	2.88462			13	5.76923	-1.92308
	14	-6.03448	-6.03448			14	-10.084	-3.36134			14	-3.57143	0
	15	5.20833	5.20833			15	16.6667	8.33333			15	8.51064	6.38298
	16	-3.0303	1.51515			16	-15.9236	-7.64331			16	-5.6338	-8.4507
	17	0	9.25926			17	7.82609	2.6087			17	-1.69492	-3.38983
	18	2.9703	4.9505			18	4.31034	4.31034			18	-3.33333	0
	19	-9.90099	-6.93069			19	0.925926	-2.77778			19	5.55556	-5.55556
	20	3.05344	8.39695			20	6.15385	2.30769			20	6.45161	4.83871
	21	6.17284	2.46914			21	8.97436	7.69231			21	-5	5
	22	-2.23464	2.23464			22	3.01205	-1.20482			22	0	-2.66667
	23	-13.0435	0.621118			23	-5.59441	14.6853			23	-1.49254	17.9104
	24	11.3402	10.3093			24	15.1515	5.05051			24	15.2174	10.8696
	25	13.3333	0.952381			25	14.1509	0.943396			25	11.5385	3.84615
	26	1.14943	-4.5977			26	15.2941	5.88235			26	9.52381	7.14286
	Average	1.34524	1.12071			Average	6.55493	3.29784			Average	3.75605	2.65479

## Sheet: Figure 4
(a)		% change in SW speed realative to baseline			(b)		% change in SW speed realative to baseline			(c)		% change in SW speed realative to baseline
	Participant	Immediately after loading	After preconditioning			Participant	Immediately after loading	After preconditioning			Participant	Immediately after loading	After preconditioning
	1	9.85915	1.40845			1	5.95238	-5.95238			1	2.38095	-7.14286
	2	25.3247	8.44156			2	5.26316	-3.28947			2	-12.1622	-8.10811
	3	0	0			3	8.69565	4.34783			3	8.92857	0
	4	12.3711	0			4	18.4211	2.63158			4	15.2542	6.77966
	5		-11.3861			5		-10.1124			5		-9.21053
	6	-5.44218	-2.72109			6	-3.59712	-12.9496			6	2.89855	-11.5942
	7	5.37634	6.45161			7	11.6505	-2.91262			7	9.61538	-7.69231
	8	3.8961	9.09091			8	9.87654	7.40741			8	15.3846	12.8205
	9	-0.769231	-6.92308			9	4.44444	-5.18519			9	-6.94444	-12.5
	10	-3.125	-3.125			10	-0.724638	-9.42029			10	-2.89855	-10.1449
	11	1.31579	-1.31579			11	9.87654	4.93827			11	11.6279	6.97674
	12	7.31707	8.13008			12	18.4	9.6			12	20.339	10.1695
	13	11.4286	3.80952			13	0	-5.45455			13	3.77358	-1.88679
	14	0	-1.69492			14	5.08475	0.847458			14	6.89655	-3.44828
	15	-1.94175	-6.79612			15	10.8911	-4.9505			15	27.0833	-2.08333
	16	-0.740741	-2.22222			16	13.1783	21.7054			16	0	1.42857
	17		-15.625			17	2.45902	-5.7377			17	-1.63934	-3.27869
	18	-8.92857	-9.82143			18	1.72414	0			18	3.44828	3.44828
	19	0.980392	-0.980392			19	2.77778	0			19	-13.7931	-6.89655
	20	-0.769231	0.769231			20	-3.05344	-0.763359			20	-3.27869	1.63934
	21	1.19048	-3.57143			21	6.25	-2.5			21	2.63158	5.26316
	22	-2.97619	6.54762			22	-8.28402	-1.77515			22	0	2.73973
	23	-5.19481	4.54545			23	-7.14286	-7.14286			23	-1.40845	-5.6338
	24	-4.54545	-11.8182			24	3.77358	-6.60377			24	5.66038	-13.2075
	25	-4.46429	-6.25			25	5.30973	-6.19469			25	0	-8.77193
	26	6.17284	7.40741			26	10.5882	0			26	9.30233	-2.32558
	Average	1.93063	-1.06342			Average	5.27259	-1.51794			Average	4.12402	-2.41
(d)		% change in SW speed realative to baseline			(e)		% change in SW speed realative to baseline			(d)		% change in SW speed realative to baseline
	Participant	Immediately after loading	After preconditioning			Participant	Immediately after loading	After preconditioning			Participant	Immediately after loading	After preconditioning
	1	-9.33333	-5.33333			1	-5.68182	-4.54545			1	-6.97674	-2.32558
	2	2.24719	-13.4831			2	1.94805	-1.2987			2	1.51515	12.1212
	3	1.63934	-4.09836			3	10.3448	-0.862069			3	4.91803	-8.19672
	4	3.0303	-2.0202			4	-13.6364	-13.6364			4	-6.34921	-6.34921
	5		22.4242			5	3.20513	14.1026			5	-8.97436	-2.5641
	6	12.8834	-9.81595			6	11.4865	-6.08108			6	0	1.47059
	7	4.08163	-5.10204			7	-4.34783	-10.4348			7	5.26316	-8.77193
	8	1.31579	1.31579			8	0	-6.89655			8	-4.34783	-15.2174
	9	-3.7594	-2.25564			9	-10	-3.57143			9	-12.6761	1.40845
	10	-3.67647	-5.88235			10	3.05344	5.34351			10	0	2.98507
	11	-10.5882	-10.5882			11	-1.0989	-10.989			11	9.52381	2.38095
	12	-5.34351	-6.10687			12	-2.83688	-11.3475			12	-3.07692	-9.23077
	13	0.900901	-5.40541			13	-6.95652	-4.34783			13	0	-3.63636
	14	0.862069	1.72414			14	1.68067	-0.840336			14	7.01754	1.75439
	15	-10.0917	-5.50459			15	4.30108	8.60215			15	-6.25	0
	16	-4.96454	-4.25532			16	-1.37931	-11.0345			16	1.42857	0
	17		14.2857			17	3.36134	2.52101			17	-4.83871	-1.6129
	18	-3.47826	-2.6087			18	-5.46875	-9.375			18	-3.1746	-7.93651
	19	-12.069	-12.069			19	-14.4	-13.6			19	-11.8644	-1.69492
	20	12.3077	0			20	5.38462	0.769231			20	9.83607	0
	21	-1.20482	1.20482			21	2.5	0			21	-2.5641	-2.5641
	22	-12.7072	-7.18232			22	-11.3636	-3.97727			22	-16.25	-8.75
	23	-13.0435	-4.34783			23	-11.039	1.15348e-14			23	-9.09091	-7.79221
	24	2.83019	3.77358			24	12.7451	3.92157			24	13.2075	0
	25	-3.36134	-5.88235			25	-5.21739	-1.73913			25	-8.47458	-3.38983
	26	-3.2967	-10.989			26	6.59341	-6.59341			26	9.09091	-2.27273
	Average	-2.28414	-3.00778			Average	-1.03162	-3.30425			Average	-1.65799	-2.69941
